# Supplementary material for: The Impact of Comorbidities among Ethnic Minorities on COVID-19 Severity and Mortality in Canada and the USA: A Scoping Review
Source: Infect Dis Rep. 2024 Apr 23;16(3):407–22. doi: 10.3390/idr16030030 (PMC11130838; doi:10.3390/idr16030030)
Supplement: Supplementary file 1 [file idr-16-00030-s001.zip]

Archive with 1 entries (1 files):
- idr-2932604-supplementary.pdf
